# Supplementary material for: Plasma Bacterial Metabolites in Crohn’s Disease Pathogenesis and Complications
Source: Nutrients. 2024 Dec 28;17(1):74. doi: 10.3390/nu17010074 (PMC11722665; doi:10.3390/nu17010074)
Supplement: Supplementary file 1 [file nutrients-17-00074-s001.zip]

Archive with 1 entries (1 files):
- nutrients-3354569-supplementary.xlsx
