# Supplementary material for: Plasma Bacterial Metabolites in Crohn’s Disease Pathogenesis and Complications
Source: Nutrients. 2024 Dec 28;17(1):74. doi: 10.3390/nu17010074 (PMC11722665; doi:10.3390/nu17010074)
Supplement: Supplementary file 1 [file nutrients-17-00074-s001.zip › nutrients-3354569-supplementary.xlsx]

## Sheet: table S1a
Supplementary Table S1a. Metabolites (SCFA) concentrations [µM] for plasma samples
			LA	AA	PA	IBA	BA	2MeBA	IVA	VA	ICA	CA
			µmol/L	µmol/L	µmol/L	µmol/L	µmol/L	µmol/L	µmol/L	µmol/L	µmol/L	µmol/L
		LOQ	50	5	0.1	0.1	0.2	0.1	0.5	0.1	0.1	0.1
1	Z23-002474	ID1	1802.66	68.158	1.587	0.594	0.778	0.416	0.68	0.488	0.566	0.839
2	Z23-002475	ID2	3032.18	45.354	1.229	0.52	0.37	0.461	1.26	0.449	0.294	0.513
3	Z23-002476	ID3	3172	20.125	1.48	0.371	0.701	0.245	0.577	0.449	0.137	0.524
4	Z23-002477	ID4	2362.33	245.969	1.439	0.29	0.348	0.55	0.947	0.438	0.128	1.111
5	Z23-002478	ID5	1618.64	84.908	0.828	0.161	0.344	0.243	<LOQ	<LOQ	0.14	0.622
6	Z23-002479	ID6	2319.85	239.726	1.368	0.286	0.199	0.651	0.516	0.477	0.112	1.004
7	Z23-002480	ID7	1953.22	61.389	1.387	0.337	0.259	0.607	0.88	0.353	0.124	0.911
8	Z23-002481	ID8	2798.68	17.459	1.933	0.556	1.027	0.388	0.696	0.396	0.151	0.642
9	Z23-002482	ID9	3067.72	14.641	1.727	0.118	0.257	0.552	<LOQ	0.783	<LOQ	1.139
10	Z23-002483	ID10	2435.24	30.834	1.854	0.214	0.443	0.698	0.71	0.418	<LOQ	0.876
11	Z23-002484	ID11	3149.32	62.293	1.406	0.388	0.275	0.419	<LOQ	0.191	<LOQ	1.203
12	Z23-002485a	ID12	2565.96	52.847	1.506	0.206	0.42	0.617	<LOQ	0.521	<LOQ	0.774
13	Z23-002486	ID13	2574.56	74.207	1.682	0.394	0.859	0.507	1.155	0.39	<LOQ	0.951
14	Z23-002487	ID14	3427.27	18.955	2.601	0.376	0.398	0.832	3.177	0.582	<LOQ	0.898
15	Z23-002488	ID15	2772.78	19.954	1.203	0.114	0.195	0.37	<LOQ	0.23	<LOQ	1.129
16	Z23-002489	ID16	4495.03	28.414	2.104	0.393	0.698	0.473	1.056	0.102	0.298	1.121
17	Z23-002490	ID17	5132.47	22.8	2.669	0.382	1.607	0.491	<LOQ	0.307	<LOQ	1.149
18	Z23-002491	ID18	1802.68	24.215	1.268	0.284	0.212	0.437	<LOQ	0.08	<LOQ	0.784
19	Z23-002492	ID19	2492.55	300.897	1.344	0.189	0.449	0.611	1.612	0.684	0.173	1.024
20	Z23-002493	ID20	3031.88	29.532	1.998	0.239	0.371	0.516	<LOQ	0.398	<LOQ	0.841
21	Z23-002494	ID21	1662.28	55.495	0.965	0.465	0.247	0.377	<LOQ	0.228	<LOQ	0.781
22	Z23-002495a	ID22	1835.66	73.126	1.234	0.165	0.272	0.767	<LOQ	0.603	<LOQ	1.005
23	Z23-002496	ID23	1771.41	66.874	2.134	0.294	0.429	0.679	0.921	0.665	0.056	1.061
24	Z23-002497	ID24	2241.21	33.025	1.553	0.166	0.265	0.589	<LOQ	0.262	0.104	1.226
25	Z23-002498	ID25	4413.6	132.606	1.785	0.236	0.37	0.662	0.633	0.483	<LOQ	1.312
26	Z23-002499	ID26	4744.37	89.775	1.195	0.159	0.272	0.558	<LOQ	0.467	<LOQ	1.397
27	Z23-002500	ID27	4445.62	39.126	1.41	0.263	0.347	0.529	<LOQ	0.587	<LOQ	0.972
28	Z23-002501	ID28	2237.43	38.352	1.471	0.146	0.646	0.526	<LOQ	0.48	<LOQ	0.9
29	Z23-002502	ID29	1983.88	45.098	1.464	0.204	0.5	0.599	<LOQ	0.387	0.144	1.051
30	Z23-002503	ID30	1523.77	48.508	2.34	0.269	0.602	0.543	<LOQ	0.684	<LOQ	0.869
31	Z23-002504a	ID31	2544.03	153.766	1.515	0.144	0.241	0.559	<LOQ	0.497	0.114	1.01
32	Z23-002505	ID32	2403.79	39.955	2.106	0.183	0.455	0.503	1.164	0.268	0.134	0.813
33	Z23-002506	ID33	2458.03	29.941	0.938	0.373	0.247	0.562	<LOQ	0.452	<LOQ	0.745
34	Z23-002507	ID34	3890.91	142.594	1.289	0.157	0.245	0.579	<LOQ	0.318	0.055	1.191
35	Z23-002508	ID35	2374.08	22.045	1.656	0.107	0.437	0.588	<LOQ	0.527	<LOQ	1.021
36	Z23-002509	ID36	5989.86	31.201	1.793	0.184	0.168	0.332	<LOQ	<LOQ	<LOQ	0.773
37	Z23-002510	ID37	3767.96	239.693	1.187	0.168	0.153	0.495	0.707	0.341	<LOQ	0.967
38	Z23-002511	ID38	2160.06	143.826	1.46	0.226	0.304	0.612	<LOQ	0.454	0.163	0.845
39	Z23-002512	ID39	3647.43	33.508	1.62	0.316	0.269	0.705	<LOQ	0.565	0.086	1.177
40	Z23-002513	ID40	6262.93	10.484	1.858	0.253	0.416	0.479	<LOQ	0.124	<LOQ	0.964
41	Z23-002514	ID41	2902.2	32.556	1.84	0.514	0.373	0.66	1.378	0.285	0.103	0.974
42	Z23-002515	ID42	2998.15	33.835	1.405	0.248	0.244	0.619	<LOQ	0.377	<LOQ	1.022
43	Z23-002516	ID43	4919.61	84.263	1.419	0.28	0.231	0.85	<LOQ	0.57	0.094	1.028
44	Z23-002517	ID44	1938.95	37.328	1.549	0.277	0.264	0.546	0.633	0.343	<LOQ	0.619
45	Z23-002518	ID45	2317.49	59.928	1.294	0.297	0.3	0.504	<LOQ	0.322	0.302	0.447
46	Z23-002519	ID46	1615.84	67.622	0.917	0.179	<LOQ	0.518	<LOQ	0.359	0.341	0.479
47	Z23-002520	ID47	1914.41	156.512	1.291	0.182	0.206	0.498	<LOQ	0.436	<LOQ	0.862
48	Z23-002521	ID48	2048.38	482.185	1.447	0.366	0.387	0.648	0.759	0.507	0.102	0.931
49	Z23-002522	ID49	3069.13	41.163	3.499	0.305	1.17	0.598	0.743	0.302	<LOQ	0.975
50	Z23-002523	ID50	2332.89	55.301	1.481	0.251	0.236	0.66	<LOQ	0.598	0.059	0.737
51	Z23-002524	ID51	2635.92	61.745	1.865	0.202	0.172	0.605	<LOQ	0.441	<LOQ	0.729
52	Z23-002525	ID52	3214.2	132.742	1.346	0.356	0.184	0.602	<LOQ	0.189	0.181	0.651
53	Z23-002526	ID53	2086.46	49.725	1.123	0.151	0.387	0.549	<LOQ	<LOQ	0.066	0.571
54	Z23-002527	ID54	2704.78	36.025	1.566	0.183	0.223	0.607	<LOQ	0.371	0.087	0.516
55	Z23-002528	ID55	3381.85	24.236	2.312	0.5	0.818	0.369	<LOQ	0.076	0.112	0.699
56	Z23-002529	ID56	2325.74	67.403	1.259	0.316	0.211	0.541	<LOQ	0.251	<LOQ	0.597
57	Z23-002530	ID57	1120.08	59.825	1.323	0.251	0.226	0.523	<LOQ	0.368	<LOQ	0.581
58	Z23-002531	ID58	1898.98	58.843	1.738	0.185	0.595	0.484	0.833	0.285	0.196	1.21
59	Z23-002532	ID59	1847.72	56.274	1.344	0.2	0.152	0.408	<LOQ	0.518	0.059	0.733

## Sheet: table S1b
Supplementary Table S1b. Metabolites (TMAO panel) concentrations [µM] for plasma samples
	Name	Nr oznaczenia	TMAO	TMA	betaine	GPC	choline	carnitine	indoxyl sulfate
			uM	uM	uM	uM	uM	uM	uM
1	Z23-002474	ID1	2.48	<LOQ	29.98	2.32	4.07	25.32	2.7
2	Z23-002475	ID2	<LOQ	<LOQ	20.13	1.92	5.92	32.7	1.62
3	Z23-002476	ID3	<LOQ	<LOQ	12.29	1.87	3.84	32.84	<LOQ
4	Z23-002477	ID4	1.04	<LOQ	39.89	1.24	7.61	23.38	3.28
5	Z23-002478	ID5	0.47	<LOQ	25.12	1.62	3.83	23.52	<LOQ
6	Z23-002479	ID6	1.5	<LOQ	31.86	1.14	3.6	32.05	0.63
7	Z23-002480	ID7	1.92	<LOQ	30.67	1.54	6.88	36.96	0.47
8	Z23-002481	ID8	12.7	<LOQ	52.66	0.86	9.12	41.94	9.08
9	Z23-002482	ID9	<LOQ	<LOQ	22.72	1.44	2.78	17.1	2.2
10	Z23-002483	ID10	2.27	<LOQ	30.26	2.22	6.68	42.04	2.27
11	Z23-002484	ID11	1	<LOQ	38.21	1.62	5.59	26.19	1.17
12	Z23-002485	ID12	1.34	<LOQ	13.27	1.9	3.94	37.53	2.61
13	Z23-002486	ID13	3.05	<LOQ	45.81	2.2	6.69	40.98	7.3
14	Z23-002487	ID14	3.18	<LOQ	41.02	2.02	7.33	37.65	3.48
15	Z23-002488	ID15	0.56	<LOQ	16.68	2.15	2.04	20.27	1.23
16	Z23-002489	ID16	4.04	<LOQ	22.36	3.96	5.73	25.32	7.08
17	Z23-002490	ID17	12.24	<LOQ	21.54	2.08	5.14	35.42	7.75
18	Z23-002491	ID18	9.95	<LOQ	23.8	2.2	3.77	25.02	10.24
19	Z23-002492	ID19	2.95	<LOQ	18.44	1.59	4.98	31.94	5.33
20	Z23-002493	ID20	4.89	<LOQ	82.34	3.34	13.65	25.98	15.01
21	Z23-002494	ID21	3.82	<LOQ	25.19	1	4.26	27.38	7.32
22	Z23-002495	ID22	0.68	<LOQ	26.59	1.7	4.43	40.65	<LOQ
23	Z23-002496	ID23	2.31	<LOQ	45.05	2.93	5.05	34.34	6.46
24	Z23-002497	ID24	<LOQ	<LOQ	25.36	1.58	5.13	37.21	0.65
25	Z23-002498	ID25	2.62	<LOQ	33.87	2.51	5.6	31.99	2.2
26	Z23-002499	ID26	1.15	<LOQ	11.91	1.18	4.12	24.41	1.91
27	Z23-002500	ID27	2.59	<LOQ	7.27	1.32	2.44	23.06	3.22
28	Z23-002501	ID28	1.68	<LOQ	31.04	1.77	3.94	29.37	2.23
29	Z23-002502	ID29	1.63	<LOQ	36.82	2.1	4.77	23.56	2.71
30	Z23-002503	ID30	2.79	<LOQ	31.2	1.41	3.77	17.53	3.48
31	Z23-002504	ID31	1.16	<LOQ	21.92	1.52	3.51	21.62	2.11
32	Z23-002505	ID32	2.08	<LOQ	20.41	2.21	2.89	36.84	2.11
33	Z23-002506	ID33	0.96	<LOQ	18.21	1.91	3.72	23.91	0.57
34	Z23-002507	ID34	0.75	<LOQ	15.53	3.5	2.81	23.75	0.86
35	Z23-002508	ID35	2.61	<LOQ	32.12	1.66	6.66	38.78	5.28
36	Z23-002509	ID36	1.88	<LOQ	27.48	1.95	3.93	35.18	3.33
37	Z23-002510	ID37	1.62	<LOQ	20.87	2.87	3.82	23.93	1.33
38	Z23-002511	ID38	1.41	<LOQ	18.3	1.2	2.95	30.57	2.33
39	Z23-002512	ID39	9.93	<LOQ	46.78	1.84	15.78	38.62	13.16
40	Z23-002513	ID40	1.15	<LOQ	31.23	2.93	5.29	46	0.9
41	Z23-002514	ID41	1.57	<LOQ	31.7	2.11	4.9	47.91	1.42
42	Z23-002515	ID42	2.37	<LOQ	33.95	1.44	5.87	26.43	0.62
43	Z23-002516	ID43	0.58	<LOQ	36.34	2.13	7.35	30.79	<LOQ
44	Z23-002517	ID44	3.83	<LOQ	36.65	1.91	6.6	27.74	1.78
45	Z23-002518	ID45	1.83	<LOQ	33.3	1.8	3.7	31.8	1.9
46	Z23-002519	ID46	0.34	<LOQ	19.44	1.42	3.99	28.75	0.62
47	Z23-002520	ID47	0.88	<LOQ	20.98	1.39	4.85	27.23	0.58
48	Z23-002521	ID48	0.84	<LOQ	48.27	1.08	7.84	20.63	0.43
49	Z23-002522	ID49	7.23	0.03	22.07	2.14	4.79	39.8	3.83
50	Z23-002523	ID50	1.33	<LOQ	20.77	1.18	6.54	38.87	3.69
51	Z23-002524	ID51	1.86	<LOQ	30.03	1.59	4.57	31.62	1.68
52	Z23-002525	ID52	2.36	<LOQ	31.8	3.02	7.48	35.95	6.33
53	Z23-002526	ID53	0.9	<LOQ	39.49	2.16	7.52	47.99	2.71
54	Z23-002527	ID54	1.51	<LOQ	27.87	2.33	5.74	33.15	2.89
55	Z23-002528	ID55	9.35	<LOQ	28.25	2.08	4.12	35.9	12.52
56	Z23-002529	ID56	1.15	<LOQ	18.32	1.7	4.45	35.92	0.89
57	Z23-002530	ID57	2.88	<LOQ	11.39	0.86	4.69	27.73	2.28
58	Z23-002531	ID58	4.4	<LOQ	27.4	1.17	4.77	36.59	3.32
59	Z23-002532	ID59	1.98	<LOQ	28.73	1.33	4.98	27.09	1.07

## Sheet: table S2
Supplementary Table S2. Metabolites concentrations [µM] for plasma samples according to gender
variables	p-value
AA	0.914
BA	0.475
betaine	0.0499
CA	0.0616
choline	0.00756
GPC	0.0683
IBA	0.589
indoxyl	0.211
carnitine	0.0916
LA	0.503
2MeBA	0.0755
PA	0.0616
TMAO	0.334
VA	0.368

## Sheet: table S3a
Supplementary Table S3. Metabolites concentrations [µM] for plasma samples according to family burden (oncological)
variables	p-value
AA	0.43
BA	0.793
betaina	0.325
CA	0.402
cholina	0.583
GPC	0.867
IBA	0.116
indoxyl	0.662
karnityna	0.375
LA	0.83
2MeBA	0.325
PA	0.685
TMAO	0.159
VA	0.452

## Sheet: table S3b
Supplementary Table S3b. Metabolites concentrations [µM] for plasma samples according to family burden (NCHZJ)
variables	p-value
AA	0.433
BA	1
betaina	0.248
CA	0.192
cholina	1
GPC	0.726
IBA	0.248
indoxyl	0.504
karnityna	0.622
LA	0.145
2MeBA	0.351
PA	0.391
TMAO	0.766
VA	0.683
